# Supplementary material for: SNP4OrphanSpecies: A bioinformatics pipeline to isolate molecular markers for studying genetic diversity of orphan species
Source: Biodivers Data J. 2022 Aug 24;10:e85587. doi: 10.3897/BDJ.10.e85587 (PMC9848450; doi:10.3897/BDJ.10.e85587)
Supplement: Supplementary material 1 — ITS detected in the three fungal genome assemblies [file bdj-10-e85587-s001.odt]

Table S1 : ITS detected in the three fungal genome assemblies


Genome Assembly
Sequence
Length
Assignment
Phylum
Class
Coverage
Identity
Diplodia sapinea
ITS1_DS_1
174
Diplodia sp.
Ascomycota
Dothideomycetes
100
100


Armillaria ostoyae
ITS1_AO_1
239
Armillaria sp.
Basidiomycota
Agaricomycetes
100
100


Erysiphe alphitoides
ITS1_EA_1
950
Thrips tabaci
Arthropoda
Insecta
99
99

ITS1_EA_2
220
Erisyphe alphitoides
Ascomycota
Leotiomycetes
100
100

ITS1_EA_3

111

Wallemia sebi / 
W. muriae
Basidiomycota
Wallemiomycetes
100
100

ITS1_EA_4
142
Aspergillus sp.
Ascomycota
Eurotiomycetes
100
100

ITS1_EA_5
122
Wallemia hedera
Basidiomycota
Wallemiomycetes
100
99

ITS1_EA_6
175
Penicillium sp1.
Ascomycota
Eurotiomycetes
100
100

ITS1_EA_7
173
Penicillium sp2.
Ascomycota
Eurotiomycetes
100
100
